# Supplementary material for: Mining of Wheat Pm2 Alleles for Goal-Oriented Marker-Assisted Breeding
Source: Front Plant Sci. 2022 May 12;13:912589. doi: 10.3389/fpls.2022.912589 (PMC9133932; doi:10.3389/fpls.2022.912589)
Supplement: Supplementary file 1 [file Table_1.XLSX]

## Sheet: Sheet1
Table S1 Wheat genotypes used in this study
Wheat genotypes	Region
Wanmai 38	Anhui
Wanmai 19	Anhui
Tianhe 5	Anhui
Nongmai 0302	Anhui
Jike 21	Anhui
Su 533	Anhui
Wanmai 68	Anhui
Wanmai 50	Anhui
Wanmai 46	Anhui
Wankanmai 1	Anhui
Wanmai 52	Anhui
Fumai 936	Anhui
Bima 4	Anhui
Nongda 198	Anhui
Anhui 3	Anhui
Wanmai 18	Anhui
10ELT015	Anhui
Wanximai 2011-2 Yang9/Yang大9817	Anhui
Lunxuan 987	Beijing
Lunxuan 061	Beijing
CAF6-131	Beijing
CAF6-59	Beijing
Zhongmai 895	Beijing
Zhongmai 14	Beijing
Beijing 8	Beijing
Jingshuang 16	Beijing
Jing 411	Beijing
Beijing 841	Beijing
Zhongmai 12	Beijing
Beijing 6	Beijing
CA9550	Beijing
CA0533	Beijing
Zhongmai 349	Beijing
Zhongmai 875	Beijing
Zhongmai 570	Beijing
Funong 50002	Fujian
Dongyu 1	Gansu
Dongyu 3	Gansu
Lantian 081	Gansu
Lantian 23	Gansu
Linnong 1	Gansu
Zhongliang 11	Gansu
Lantian 02-7	Gansu
Lantian 091	Gansu
Lantian 995	Gansu
Lantian 092	Gansu
Lantian 094	Gansu
Fengyou 7	Guizhou
Guinong 005	Guizhou
Qian 979-1	Guizhou
Qianzaomai 15-3	Guizhou
Qian 102032-8	Guizhou
Ourou	Guizhou
Abo	Guizhou
Qianmai 16	Guizhou
Heng 0628	Hebei
Gaoyou 503	Hebei
Heng 06-6632	Hebei
Gaocheng 8901	Hebei
Heng 7228	Hebei
Hengguan 35	Hebei
Baiyingdong 2	Hebei
Baiyingdong 1	Hebei
Gao 9411	Hebei
Gao 9808	Hebei
Gao 9409	Hebei
Jingbaimai 1	Hebei
Han 6172	Hebei
Shiluan 02-1	Hebei
Heng 808	Hebei
Shiluan 04-1	Hebei
Gaocheng 9415	Hebei
Gao 8901	Hebei
Shi B05-7388	Hebei
Shi 135-6678	Hebei
Shi 06-6136	Hebei
Shiyou 17	Hebei
Cangmai 2007-1-112	Hebei
Cangmai 6001	Hebei
Cangmai 119	Hebei
Heng 4399	Hebei
Heng 5229	Hebei
Hengguan 135	Hebei
Hengyou 18	Hebei
Hengguan 136	Hebei
Han 4589	Hebei
Han 5316	Hebei
Han 12	Hebei
Shimai 15	Hebei
Shi4185	Hebei
Shimai 20	Hebei
Shijiazhuang 8	Hebei
Shimai 22	Hebei
Cangmai 6005	Hebei
Shimai 19	Hebei
Hanmai 14	Hebei
Hanmai 11	Hebei
Hanmai 13	Hebei
Zhongwomai 1	Hebei
Gaomai 5766	Hebei
Han 5093	Hebei
Jimai 867	Hebei
Shiqu 221	Hebei
Xingmai 9	Hebei
Heng 5386	Hebei
Shixin 733	Hebei
Shimai 21	Hebei
Shi 10-4336	Hebei
Henong 821244	Hebei
Han 05-5093	Hebei
Shi 1109-4366	Hebei
Shi 1305-6508	Hebei
Heng 0628	Hebei
Cangmai 2007	Hebei
Gaoyou 503	Hebei
Shi H06-402	Hebei
Shipin 83	Hebei
Xingxuan 7	Hebei
Fengkang 1	Hebei
Fengkang 2	Hebei
Fengkang 4	Hebei
Fengkang 5	Hebei
Shi 86-5144	Hebei
Shijiazhuang 34	Hebei
Hengguan 4399	Hebei
Shijiazhuang 72	Hebei
Jimai 24	Hebei
Han 00-7095	Hebei
10ELT016	Hebei
10ELT200	Hebei
Cangmai 2009-140	Hebei
Cangmai 2009-27	Hebei
Cangmai 2009-5	Hebei
Cangmai 2009-10	Hebei
Cangmai 2007-H12	Hebei
Lande 677	Hebei
Zhongxinmai 77	Hebei
Shimai 24	Hebei
HengH13guan26	Hebei
GQ16002	Hebei
HengHBguan26	Hebei
LPM8	Hebei
Heng 14-K2-3	Hebei
GQ17023	Hebei
GQ17018	Hebei
GQ17006	Hebei
GQ17015	Hebei
GQ17053	Hebei
CH7102	Hebei
SH3556	Hebei
HB133-4	Hebei
GQ16042	Hebei
GQ16010	Hebei
GQ16018	Hebei
GQ16031	Hebei
JieA10Haiping6216	Hebei
JieA1Shita14-7022	Hebei
JieA13Kemao60	Hebei
Jimai 419	Hebei
GQ17025	Hebei
GQ17020	Hebei
GQ17007	Hebei
GQ17014	Hebei
ShiCG15-009	Hebei
GY16036	Hebei
Hei 9168	Heilongjiang
Anmai 1	Henan
Yumai 18	Henan
Yumai 21	Henan
Zhoumai 13	Henan
Lankao 906	Henan
Yumai 34	Henan
Aikang 58	Henan
Zhoumai 18	Henan
Xinmai 18	Henan
Bainong 160	Henan
Ruifeng 1	Henan
Puxing 02-15	Henan
Puxing 5	Henan
Puxing 6	Henan
Zhengnong 18	Henan
Zhengfeng 98411	Henan
Bainonglianfeng 85	Henan
Bainongyingkang 58-1	Henan
Yumai 70-38	Henan
Yumai 70	Henan
Luo 8101	Henan
Luo 08726	Henan
Luo 08T09	Henan
Luo 08717	Henan
Neixiang 182	Henan
Zhoumai 24	Henan
Zhoumai 25	Henan
Zhu 0324-06169	Henan
Zhu 1263-07142	Henan
Zhu 0263-54	Henan
Zhongyu 01095	Henan
Zhongyu 01089	Henan
Zhongyu 01051	Henan
Zhouheimai 1	Henan
Xinzi 10-813	Henan
Xinzi 10-917	Henan
Xinxiang 26	Henan
Xinxiang 19	Henan
Aikang 58	Henan
Zhengmai 9023	Henan
Zhongyu 9302	Henan
Zhongyu 1107	Henan
Zhongyu 1152	Henan
Luohan 11	Henan
Luohan 13	Henan
Luohan 3	Henan
Luohan 2	Henan
Luohan 10	Henan
Luohan 12	Henan
Luohan 7	Henan
Luohan 9	Henan
Luohan 8	Henan
Luohan 6	Henan
Luohan 6	Henan
Luo 1104	Henan
Luo1106	Henan
Xunong 5	Henan
Zhengmai 7698	Henan
Yu70-36	Henan
Luomai 23	Henan
Bainong 878	Henan
Huapei 2	Henan
Luomai 4	Henan
Puyou 938	Henan
Xinmai 11	Henan
Xinmai 208	Henan
Yanzhan 4110	Henan
Yumai 36	Henan
Yumai 41	Henan
Yumai 47	Henan
Yumai 60	Henan
Yumai 70-36	Henan
Yunong 9676	Henan
Zhengmai 366	Henan
Zhengmai 9023	Henan
Zhengnong 16	Henan
Xinmai 9817	Henan
Fanmai 5	Henan
Lankaoaizao 8	Henan
Lankaoaizao 8-1	Henan
Shangluo 76	Henan
Zhengyumai 958	Henan
Youzimai	Henan
Zhengzhou 15	Henan
Zhengzhou 24	Henan
Zhongnong 2	Henan
Xuyue 6	Henan
Xinyang 12	Henan
Zhengzhou 17	Henan
Zhengzhou 6	Henan
Yanda 24	Henan
Yanda 25	Henan
Yanda 26	Henan
Yumai 10	Henan
Yumai 7	Henan
Zhengyin 4	Henan
Pingan 6	Henan
Huapei 726	Henan
Neimai 11	Henan
08CA101	Henan
10ELT038	Henan
10ELT088	Henan
10ELT125	Henan
10ELT188	Henan
10ELT217	Henan
04131-0-7-2-1	Henan
05020-0-6-2	Henan
04103-0-5-3-4	Henan
05020-0-6-3	Henan
05020-0-6-1	Henan
05140-0-6-1	Henan
Xiangmai 55	Hubei
Huazhong 6	Hubei
Xiangmai 36	Hubei
Suxu 2	Jiangsu
Lian 9791	Jiangsu
Lian 9916	Jiangsu
Lian 9822	Jiangsu
Lian 0318	Jiangsu
Lian 0366	Jiangsu
Huaihe 0308	Jiangsu
Huaihe 0360	Jiangsu
Huaihe 0506	Jiangsu
Huaihe 0519	Jiangsu
Xumai 29	Jiangsu
Sumai 0011	Jiangsu
Huaimai 894	Jiangsu
Lian 0756	Jiangsu
Lian 0809	Jiangsu
Su 553	Jiangsu
Lianmai 2	Jiangsu
Yang 11	Jiangsu
Yang 14	Jiangsu
Huaimai 17	Jiangsu
Huaimai 18	Jiangsu
Huaimai 20	Jiangsu
Lianmai 1	Jiangsu
Ningmai 13	Jiangsu
Ningmai 14	Jiangsu
Ningmai 9	Jiangsu
Yang 06G86	Jiangsu
Zhenmai 5	Jiangsu
Zhenmai 6	Jiangsu
Xuzhou 14	Jiangsu
Huamai 7	Jiangsu
Dafeng 1087	Jiangsu
Xuzhou 15	Jiangsu
Simai 2	Jiangsu
Yang 07	Jiangsu
Ningmai 9	Jiangsu
Ningmai 8	Jiangsu
10ELT039	Jiangsu
10ELT040	Jiangsu
10ELT211	Jiangsu
Yang 19	Jiangsu
Yang 10-120	Jiangsu
Yangmai 16	Jiangsu
Wannian	Jiangxi
NZ8	New Zealand
NZ13	New Zealand
Ningchun 4	Ningxia
Ningchun 47	Ningxia
Qingchun 1	Qinghai
Xiangnong 3	Qinghai
Luyuan 185	Shandong
Hangxuan 2	Shandong
Taian 2987	Shandong
Luzi 92-1	Shandong
Shannong 804	Shandong
Yan 180	Shandong
Shandong 913170-6	Shandong
Shannong B267	Shandong
Shandong B245	Shandong
Shannong 0469	Shandong
Luozhen 1	Shandong
Taishan 021	Shandong
Yan 5286	Shandong
04OP29	Shandong
PH82-2-2	Shandong
PH85-4	Shandong
Jihe 146	Shandong
Shannong 91156-1	Shandong
Jihe 124	Shandong
Yan 1668	Shandong
Ping 96-509	Shandong
Lainong 978001	Shandong
Laizhou 137	Shandong
Jining 936098	Shandong
Shannong 80444	Shandong
Yan 6089	Shandong
Yan 895C	Shandong
Taishan 055309	Shandong
PH1521	Shandong
Shannong 91836	Shandong
Yan 4096	Shandong
Yannong 24	Shandong
Youmai 3	Shandong
Ji 038174	Shandong
Ji 038126	Shandong
Ji 038186	Shandong
Yan15/Marlder	Shandong
Luyuan 206	Shandong
Liao 0801	Shandong
Taishan 064199	Shandong
Tai 9841	Shandong
Tai 4241	Shandong
Tainong 984	Shandong
Qifeng 2	Shandong
Tainong 9862	Shandong
Shannong 09F32	Shandong
Daimai 0205	Shandong
Liangxing 112	Shandong
Taishan 6426	Shandong
Taishan 6208	Shandong
Qimai 2	Shandong
Liao 1101	Shandong
Lumai 14	Shandong
Kenxing 1	Shandong
BPT10054	Shandong
Yannong 26	Shandong
Yannong 25	Shandong
Yannong 187	Shandong
Taishan 5009	Shandong
Jimai 6487	Shandong
Jimai 6097	Shandong
He 98-3	Shandong
06-5013	Shandong
Jimai 20	Shandong
539098	Shandong
437476	Shandong
6435	Shandong
Yan 198-9	Shandong
Yan 04-01	Shandong
Yan278/1619	Shandong
Yannong 19	Shandong
Taishan 21	Shandong
Taishan 1	Shandong
Taishan 23	Shandong
Taishan 027	Shandong
Hemai 9803	Shandong
Taishan 045216	Shandong
Liao 9638	Shandong
PH21	Shandong
Yan 5072	Shandong
PH02-48	Shandong
Shannong 3068	Shandong
Shannong 169	Shandong
PH197	Shandong
Jining 02-60	Shandong
Jinlu 698	Shandong
Liao 9867	Shandong
Jining 16182	Shandong
Desheng 508	Shandong
Gaokang 1	Shandong
Lainong 173	Shandong
Liangxing 162	Shandong
Lainong 0301	Shandong
15212	Shandong
Yan 672	Shandong
Tengmai 22	Shandong
PH5388	Shandong
Liao 1709	Shandong
Kexin 8	Shandong
Luyuan 22	Shandong
Taishan 257	Shandong
Zhouyuan 218	Shandong
Yanmai 7	Shandong
Liangxing 619	Shandong
Shannong 517	Shandong
Wei 74619	Shandong
Liangxing 618	Shandong
Tiantaiyoumai 6	Shandong
Shannong 6647	Shandong
Taifeng 319	Shandong
Zi 30-2	Shandong
Shannong 95-51	Shandong
Liao 9831	Shandong
De 05-19	Shandong
Yan 289	Shandong
Shannong 6436	Shandong
Shannong 2681	Shandong
Shannong 05-11	Shandong
Tainong 175	Shandong
Lainong 0454	Shandong
Shannong 05-28	Shandong
Hemai 022	Shandong
Denghai 5348	Shandong
Tainong 180	Shandong
Shannong 5349	Shandong
Tainong 6258	Shandong
Hengguan 136	Shandong
Hengguan 35	Shandong
Shannong 2419	Shandong
Xin 2899	Shandong
Tancheng 980402	Shandong
Zhouyuan 9366	Shandong
Shannong 8355	Shandong
Shannong 02-3	Shandong
Wennong 6	Shandong
Liaomai 19	Shandong
Juancheng 1619	Shandong
Shannong 2419	Shandong
2801/8901	Shandong
Hemai 9946	Shandong
Shannong 08-1	Shandong
Luyuan 202	Shandong
Liangxing 316	Shandong
Shannong D0819	Shandong
Taishan 5309	Shandong
Qifeng 1	Shandong
Shannong 01-24	Shandong
F6-466	Shandong
Wei 9903	Shandong
Luyuan 646	Shandong
Linmai 7	Shandong
Linmai 8	Shandong
Duofeng 2000	Shandong
Linmai 4	Shandong
2275828	Shandong
Tainong 2987	Shandong
Yan 2415	Shandong
Yannong 23	Shandong
Yannong 999	Shandong
Yannong 5158	Shandong
Yannong 22	Shandong
Yan 09135	Shandong
Yannong 002	Shandong
Yannong 173	Shandong
Yanmai 836	Shandong
Linmai 3	Shandong
Lumai 21	Shandong
Yannong 0428	Shandong
Yannong 197	Shandong
Yannong 21	Shandong
Shannongyoumai 47	Shandong
01Z056	Shandong
Taishan 6195	Shandong
Lumai 13	Shandong
Tainong 8968	Shandong
Tainong 9236	Shandong
Shannong 17	Shandong
Daimai1433	Shandong
Shandong 95519	Shandong
Xinyuan 958	Shandong
Yannong 15	Shandong
Zhouyuan 936	Shandong
Jimai 21	Shandong
Liangxing 99	Shandong
Lunong 116	Shandong
Shandong 664	Shandong
Shannong 189	Shandong
Weimai 8	Shandong
Yan 5158	Shandong
Youmai 8004	Shandong
Guan 0014	Shandong
Lumai 2	Shandong
Lumai 17	Shandong
10CA120	Shandong
10ELT002	Shandong
10ELT050	Shandong
10ELT213	Shandong
10ELT238	Shandong
Jimai 09J116	Shandong
Jimai 096134	Shandong
Jimai 0860229	Shandong
Jimai 056852	Shandong
Jimai 0850187	Shandong
Shannong 05-66	Shandong
FC009	Shandong
LS4695	Shandong
Shengmai 127	Shandong
Jimai 416	Shandong
FC0015	Shandong
Shannong 510659	Shandong
Kenxing 7	Shandong
Yannong 081531	Shandong
PH9539-51	Shandong
Zao 9967	Shandong
Hengguan 216	Shandong
Daimai 1616	Shandong
Xinong 198	Shannxi
Shannong 12	Shanxi
Xinong 336	Shanxi
Xinong 1208019	Shanxi
Shanhan 12	Shanxi
Shan 253	Shanxi
B980263-6	Shanxi
Linfu 145	Shanxi
Linfu 2069	Shanxi
Linfu 359	Shanxi
Xinong 979	Shanxi
Xiaoyan 22	Shanxi
Xiaoyan 54	Shanxi
Ningdong 1	Shanxi
Ningdong 5	Shanxi
Ningdong 13	Shanxi
Zemai 2	Shanxi
Lin 6135	Shanxi
Xiaoyan 226	Shanxi
Hangmai 1	Shanxi
Linyou 145	Shanxi
Linfeng 3	Shanxi
Linkang	Shanxi
Zhang 6359	Shanxi
Chang 6154	Shanxi
Yunhan 22-33	Shanxi
Yunhan 2040	Shanxi
Jinmai 47	Shanxi
Xinong 538	Shanxi
Shannong 139	Shanxi
Shanmai 229	Shanxi
Xinong 2000	Shanxi
Linyou 2069	Shanxi
Shan 627	Shanxi
Shanmai 175	Shanxi
Changwu 134	Shanxi
Shannong 138	Shanxi
Shannong 78	Shanxi
Xinong 88	Shanxi
Xinong 9871	Shanxi
Xiaoyan 216	Shanxi
Mazhamai	Shanxi
Xinong 6028	Shanxi
Changhan 58	Shanxi
Pulin 5	Shanxi
Jinmai 7	Shanxi
Linfen 5064	Shanxi
Ganmai 7	Shanxi
Weidong 4	Shanxi
Jinmai 21	Shanxi
Shanxing 336	Shanxi
Xiaoyan 96	Shanxi
Xiaoyan 5	Shanxi
Shan 229	Shanxi
Xiaoyan 168	Shanxi
Shanyou 225	Shanxi
Shanmai 150	Shanxi
Xinong 2208	Shanxi
Taiyuan 567	Shanxi
Xianshixinmai	Shanxi
Shan 62(9)10-4	Shanxi
Shan 8242-1	Shanxi
Shan 8242-37	Shanxi
Linyou 2618	Shanxi
Linyou 8067	Shanxi
Linyou 8159	Shanxi
LinY8159	Shanxi
Linyou 4934	Shanxi
Linhan 6101	Shanxi
Linyu 6115	Shanxi
LinY7701	Shanxi
LinY4962	Shanxi
LinY8198	Shanxi
Linyu 8156	Shanxi
Linyu 6214	Shanxi
Linfen 4031	Shanxi
Linfen 5295	Shanxi
Linhan 5035	Shanxi
Pan 91-3	Sichuan
Yumai 13	Sichuan
Mianmai 42	Sichuan
Mianmai 45	Sichuan
MR-125	Sichuan
BL189	Sichuan
BL228	Sichuan
Jinmai 73	Tianjin
Jinmai 6	Tianjin
Linmai 6	Yunnan
Chu 10-4	Yunnan
Chumai 10	Yunnan
Chu 10-3	Yunnan
Yunmai 61	Yunnan
Chu 10-2	Yunnan
Yunmai 56	Yunnan
Chumai 6	Yunnan
